# Supplementary material for: The International Trade of Ware Vegetables and Orna-Mental Plants—An Underestimated Risk of Accelerated Spreading of Phytopathogenic Bacteria in the Era of Globalisation and Ongoing Climatic Changes
Source: Pathogens. 2022 Jun 26;11(7):728. doi: 10.3390/pathogens11070728 (PMC9319320; doi:10.3390/pathogens11070728)
Supplement: Supplementary file 1 [file pathogens-11-00728-s001.zip]

Archive with 1 entries (1 files):
- pathogens-1719330-supplementary.pdf
